# Supplementary material for: Evidence of spatial clustering of childhood acute lymphoblastic leukemia cases in Greater Mexico City: report from the Mexican Inter-Institutional Group for the identification of the causes of childhood leukemia
Source: Front Oncol. 2024 Feb 14;14:1304633. doi: 10.3389/fonc.2024.1304633 (PMC10899509; doi:10.3389/fonc.2024.1304633)
Supplement: Supplementary file 1 [file Table_1.xlsx]

## Sheet: Table 1
Supplementary Table 1: Characteristics of spatial clusters of children with ALL identified in Greater Mexico City
Cluster identification	LLR	RR	p-value	Number of cases	Radius (km)
1	15317.3	1.61	<0.0001	132	41.6166
2	12007.8	1.67	<0.0001	91	16.6379
3	10441.5	1.67	<0.0001	69	25.9321
9	6020.57	1.6	<0.0001	48	6.34899
13	4886.37	1.7	<0.0001	29	2.53682
16	3753.33	1.96	<0.0001	11	2.51115
19	3524.54	1.83	<0.0001	14	3.12029
21	3017.7	1.78	<0.0001	14	2.38548
LLR: Log likelihood ratio
RR: Relative risk
